# Supplementary material for: Pharmacogenomics in Diabetes: Population-Specific Insights from Colombia
Source: J Pers Med. 2025 Oct 9;15(10):481. doi: 10.3390/jpm15100481 (PMC12565577; doi:10.3390/jpm15100481)
Supplement: Supplementary file 1 [file jpm-15-00481-s001.zip]

Archive with 3 entries (3 files):
- Supplementary Material S1.xlsx
- Supplementary Material S2.xlsx
- Supplementary Table S1.pdf
