# Supplementary material for: Pharmacogenomics in Diabetes: Population-Specific Insights from Colombia
Source: J Pers Med. 2025 Oct 9;15(10):481. doi: 10.3390/jpm15100481 (PMC12565577; doi:10.3390/jpm15100481)
Supplement: Supplementary file 1 [file jpm-15-00481-s001.zip › Supplementary Material S2.xlsx]

## Sheet: Sheet1
PharmGKB.ID	Variant	Literature	Genes	Association	Significance	P.Value	X..of.Cases	X..of.Controls	Biogeographical.Groups	Phenotype.Categories	Pediatric	More.Details	Drugs	Allele	Effect	PLQ	CHG	ATQCES	CLM	ATQPGC
1452288920	rs776746	PMID:37891021	CYP3A5	Allele T is associated with increased likelihood of Diabetes Mellitus when treated with tacrolimus in people with Kidney Transplantation as compared to allele C.	yes	0.015	44	200	East Asian	Toxicity	false	Alleles complemented. "the frequency of the A allele was significantly higher in the PTDM group compared to the control group, whereas the G allele was more prevalent in the control group"	tacrolimus	T	increased	0.85	0.64	0.22		0.25
1447679323	rs2167270	PMID:26282401	LEP	Allele A is associated with increased likelihood of Diabetes Mellitus when treated with cyclosporine or tacrolimus in people with Kidney Transplantation as compared to allele G.	yes	3.5e-05	229		European	Toxicity	false	This was more significant in the subset of tacrolimus-treated patients but not significant in the smaller subset of cyclosporine-treated patients.	cyclosporine; tacrolimus	A	increased	0.7	0.44	0.14	0.314
1183681016	rs7917983	PMCID:PMC3893755	TCF7L2	Allele T is associated with increased risk of Diabetes Mellitus when treated with hydrochlorothiazide in people with Hypertension as compared to allele C.	yes	0.03	941	494	European	Toxicity	false	Hydrochlorothiazide-induced diabetes. Hydrochlorothiazide (HCTZ) treatment was defined as exposure to HCTZ with any dose or duration before diagnosis of NOD. The patients are part of the INVEST study with randomized treatment with either an atenolol-based or a verapamil sustained release (SR)-based antihypertensive strategy. Both treatment strategies included the possibility of HCTZ treatment at …	hydrochlorothiazide	T	increased	0.12	0.25	0.67	0.52	0.52
981754621	rs7903146	PMCID:PMC2799180	TCF7L2	Allele T is associated with increased likelihood of Diabetes Mellitus when treated with cyclosporine, sirolimus or tacrolimus in people with Kidney Transplantation as compared to allele C.	yes	0.002	1076		European	Toxicity	false	The type of Diabetes is termed "NODAT" (New-onset diabetes after transplantation). Authors state that correction for multiple testing was not done because the SNPs were selected on the basis of biological evidence that they were associated with type 2 Diabetes. 11 polymorphisms were tested, and p shown is uncorrected value. CT compared to CC: 59% higher odds of NODAT (p = 0.03). TT vs CC: 92% hig…	cyclosporine; sirolimus; tacrolimus	T	increased	0.659	0.27	0.224	0.239	0.222
981344247	rs675388	PMCID:PMC3529742	KCNJ1	Allele A is associated with increased likelihood of Diabetes Mellitus when treated with hydrochlorothiazide in people with Hypertension as compared to allele G.	yes	0.004	131		African American/Afro-Caribbean	Toxicity	false		hydrochlorothiazide	A	increased	0.562	0.175	0.052	0.085	0.106
981344236	rs658903	PMCID:PMC3529742	KCNJ1	Allele A is associated with decreased likelihood of Diabetes Mellitus when treated with hydrochlorothiazide in people with Hypertension as compared to allele T.	yes	0.002	464		Latino	Toxicity	false	Caution: this is a A/T SNP in a gene on the minus chromosomal strand. In the paper association is given for the A (minor) allele, which appears to be already shown on the plus chromosomal strand.	hydrochlorothiazide	A	decreased	0.5			0.08
1448276427	rs4149056	PMID:27271184	SLCO1B1	Allele C is associated with increased response to rosiglitazone in people with Diabetes Mellitus as compared to allele T.	yes	0.04	444		Unknown	Efficacy	false	as measured by HbA1c reduction.	rosiglitazone	C	increased	0.5	0.045	0.188	0.181	0.192
981344223	rs11600347	PMCID:PMC3529742	KCNJ1	Allele A is associated with increased likelihood of Diabetes Mellitus when treated with hydrochlorothiazide in people with Hypertension as compared to allele C.	yes	0.008	371		European	Toxicity	false	The association is described as "nominal significance" in hispanics.	hydrochlorothiazide	A	increased	0.5	0.01	0.045	0.176	0.135
1452828220	rs622342	PMID:39375343	SLC22A1	Allele A is associated with increased response to metformin in people with Diabetes Mellitus as compared to allele C.	yes	0.0013	292		European	Efficacy	false	Among the tested variants, only rs622342 in SLC22A1 (variously also referred to as "SLC2A1" in the publication) was significantly associated with lower HbA1c in type II diabetes mellitus patients using metformin. Given the nucleotide base description of rs622342 in Table S1 as "C>A", it was assumed that A is the risk allele.	metformin	A	increased	0.926	0.785	0.571	0.521	0.624
1447987173	rs7754840	PMCID:PMC4854407	CDKAL1	Allele C is associated with increased response to Dipeptidyl peptidase 4 (DPP-4) inhibitors in people with Diabetes Mellitus as compared to allele G.	yes	0.01	426		East Asian	Efficacy	false	The SNP was significantly associated with improved response to DPP-4 inhibitors (as assayed by reductions in HbA1c). Most of the patients were on combination anti-diabetic agent (ADA) therapy, but the relationship was only significant for regimens that included DPP-4 (alone or in combination with other ADAs).	Dipeptidyl peptidase 4 (DPP-4) inhibitors	C	increased	0.761	0.561	0.25	0.303	0.301
981344210	rs12795437	PMCID:PMC3529742	KCNJ1	Allele C is associated with increased likelihood of Diabetes Mellitus when treated with hydrochlorothiazide in people with Hypertension as compared to allele G.	yes	0.006	371		European	Toxicity	false	Caution: this is a C/G SNP in a gene on the minus chromosomal strand. In the paper association is given for the C (minor) allele, which appears to be already shown on the plus chromosomal strand. The association is described as "nominal significance" in hispanics	hydrochlorothiazide	C	increased	0.5		0.071	0.181	0.134
1446903431	rs7541245	PMCID:PMC4525256	FMO5	Allele A is associated with decreased response to metformin in people with Diabetes Mellitus as compared to allele C.	yes	0.00188	258		Unknown	Efficacy	false	EHR-linked and EHR-based phenotyping methods were used to study common variants within FMO5. Efficacy was assessed by A1c levels extracted from EHR records.	metformin	A	decreased	0.5	0.075		0.032	0.039
1447987188	rs7756992	PMCID:PMC4854407	CDKAL1	Allele G is associated with increased response to Dipeptidyl peptidase 4 (DPP-4) inhibitors in people with Diabetes Mellitus as compared to allele A.	yes	0.001	426		East Asian	Efficacy	false	The SNP was significantly associated with improved response to DPP-4 inhibitors (as assayed by reductions in HbA1c). Most of the patients were on combination anti-diabetic agent (ADA) therapy, but the relationship was only significant for regimens that included DPP-4 (alone or in combination with other ADAs).	Dipeptidyl peptidase 4 (DPP-4) inhibitors	G	increased	0.64	0.59	0.059	0.266	0.319
1448256681	rs8192675	PMCID:PMC5007158	SLC2A2	Allele C is associated with increased response to metformin in people with Diabetes Mellitus as compared to allele T.	yes	2.6e-08	10577		European	Efficacy	false	The C allele of rs8192675 was associated with a 0.17% (P = 6.6 × 10-14) greater metformin-induced reduction in hemoglobin A1c (HbA1c) in 10,577 participants of European ancestry.	metformin	C	increased	0.766	0.62	0.363	0.356
